# Supplementary material for: A vaccine antigen central in influenza A(H5) virus antigenic space confers subtype-wide immunity
Source: bioRxiv. 2024 Aug 6:2024.08.06.606696. Preprint. [Version 1] doi: 10.1101/2024.08.06.606696 (PMC11566024; doi:10.1101/2024.08.06.606696)
Supplement: Supplement 9 [file media-9.zip]

Archive with 2 entries (2 files):
- Data_S6.html
- __MACOSX/._Data_S6.html
